# Supplementary material for: New Findings on the Biology and Ecology of the Ecuadorian Amazon Fungus Polyporus leprieurii var. yasuniensis
Source: J Fungi (Basel). 2022 Feb 20;8(2):203. doi: 10.3390/jof8020203 (PMC8874993; doi:10.3390/jof8020203)
Supplement: Supplementary file 1 [file jof-08-00203-s001.zip]

Archive with 1 entries (1 files):
- jof-1582422-supplementary.pdf
